# Supplementary material for: Local and Systemic Production of Pro-Inflammatory Eicosanoids Is Inversely Related to Sensitization to Aeroallergens in Patients with Aspirin-Exacerbated Respiratory Disease
Source: J Pers Med. 2022 Mar 11;12(3):447. doi: 10.3390/jpm12030447 (PMC8955638; doi:10.3390/jpm12030447)
Supplement: Supplementary file 1 [file jpm-12-00447-s001.zip]

Archive with 1 entries (1 files):
- jpm-1619924-supplementary.pdf
